# Supplementary material for: Diffusion-Weighted MRI and Human Papillomavirus (HPV) Status in Oropharyngeal Cancer
Source: Cancers (Basel). 2024 Dec 23;16(24):4284. doi: 10.3390/cancers16244284 (PMC11674353; doi:10.3390/cancers16244284)
Supplement: Supplementary file 1 [file cancers-16-04284-s001.zip]

Archive with 1 entries (1 files):
- cancers-3347485-supplementary updated.pdf
